# Supplementary material for: Testing the individual and social learning abilities of task-naïve captive chimpanzees (Pan troglodytes sp.) in a nut-cracking task
Source: PeerJ. 2020 Mar 10;8:e8734. doi: 10.7717/peerj.8734 (PMC7069405; doi:10.7717/peerj.8734)
Supplement: Supplemental Information 1 [file peerj-08-8734-s001.r]

setwd("~/Dropbox/PhD Damien Neadle CT/2016_Nut_Cracking/Data/")

ghostData <- read.csv("Attention_ghost.csv", header=T, na.strings = c("", "NA"))
uniqueGhostObservers <- unique(ghostData$Observer.1, ghostData$Observer.2, ghostData$Observer.3, 
                          ghostData$Observer.4, ghostData$Observer.5, ghostData$Observer.6,
                          ghostData$Observer.7, ghostData$Observer.8, ghostData$Observer.9,
                          ghostData$Observer.10)

observers <- c("Observer.1", "Observer.2", "Observer.3", "Observer.4", "Observer.5",
                      "Observer.6", "Observer.7", "Observer.8", "Observer.9", "Observer.10")
observerOnlyGhost <- ghostData[observers]

numGhostObservers <- rowSums(!is.na(observerOnlyGhost))
mean(numGhostObservers)

fullData <- read.csv("Attention_full.csv", header=T, na.strings = c("", "NA"))

uniqueFullObservers <- unique(fullData$Observer.1, fullData$Observer.2, fullData$Observer.3, 
                          fullData$Observer.4, fullData$Observer.5, fullData$Observer.6,
                          fullData$Observer.7, fullData$Observer.8, fullData$Observer.9,
                          fullData$Observer.10)

observerOnlyFull <- fullData[observers]

numFullObservers <- rowSums(!is.na(observerOnlyFull))
mean(numFullObservers)
