# Supplementary material for: Testing the individual and social learning abilities of task-naïve captive chimpanzees (Pan troglodytes sp.) in a nut-cracking task
Source: PeerJ. 2020 Mar 10;8:e8734. doi: 10.7717/peerj.8734 (PMC7069405; doi:10.7717/peerj.8734)
Supplement: Supplemental Information 2 [file peerj-08-8734-s002.csv]

File	Trial	Condition	Nut	Time	Observer 1	Observer 2	Observer 3	Observer 4	Observer 5	Observer 6	Observer 7	Observer 8	Observer 9	Observer 10
Chimpanzee_Nutcracking_Full__Conversion_S1_T1_B1_Cam1	1	Full	1	00:00:44	C9
Chimpanzee_Nutcracking_Full__Conversion_S1_T1_B1_Cam1	1	Full	2	00:01:32	C3	C9	C6
Chimpanzee_Nutcracking_Full__Conversion_S1_T1_B1_Cam1	1	Full	3	00:02:10	C3	C4
Chimpanzee_Nutcracking_Full__Conversion_S1_T1_B1_Cam1	1	Full	4	00:02:44	C4
Chimpanzee_Nutcracking_Full__Conversion_S1_T1_B1_Cam1	1	Full	5	00:03:23	C9
Chimpanzee_Nutcracking_Full__Conversion_S1_T1_B1_Cam1	1	Full	6	00:03:56	C9	C3
Chimpanzee_Nutcracking_Full__Conversion_S1_T1_B1_Cam1	1	Full	7	00:04:26	C6	C9	C3	C12
Chimpanzee_Nutcracking_Full__Conversion_S1_T1_B1_Cam1	1	Full	8	00:04:42	C6	C9	C3	C12
Chimpanzee_Nutcracking_Full__Conversion_S1_T1_B1_Cam1	1	Full	9	00:05:26	C12	C3	C9	C7	C6
Chimpanzee_Nutcracking_Full__Conversion_S1_T1_B1_Cam1	1	Full	10	00:05:45	C12	C3	C9	C7	C6
Chimpanzee_Nutcracking_Full__Conversion_S1_T1_B1_Cam1	1	Full	11	00:06:01	C12	C3	C9	C7	C6
Chimpanzee_Nutcracking_Full__Conversion_S1_T1_B1_Cam1	1	Full	12	00:06:22	C12	C3	C9	C7	C6
Chimpanzee_Nutcracking_Full__Conversion_S1_T1_B1_Cam1	1	Full	13	00:06:57	C12	C3	C9	C6
Chimpanzee_Nutcracking_Full__Conversion_S1_T1_B1_Cam1	1	Full	14	00:07:32	C12	C3	C9	C6
Chimpanzee_Nutcracking_Full__Conversion_S1_T1_B1_Cam1	1	Full	15	00:07:48	C12	C3	C9	C6
Chimpanzee_Nutcracking_Full__Conversion_S1_T1_B1_Cam1	1	Full	16	00:08:02	C12	C3	C9	C6
Chimpanzee_Nutcracking_Full__Conversion_S1_T1_B1_Cam1	1	Full	17	00:08:27	C12	C3	C9	C6
Chimpanzee_Nutcracking_Full__Conversion_S1_T1_B1_Cam1	1	Full	18	00:09:22	C8
Chimpanzee_Nutcracking_Full__Conversion_S1_T1_B1_Cam1	1	Full	19	00:09:53	C3	C12
Chimpanzee_Nutcracking_Full__Conversion_S1_T1_B1_Cam1	1	Full	20	00:10:06	C3	C12
Chimpanzee_Nutcracking_Full__Conversion_S1_T1_B1_Cam1	1	Full	21	00:10:56	C3	C12	C9
Chimpanzee_Nutcracking_Full__Conversion_S1_T1_B1_Cam1	1	Full	22	00:11:31	C3	C6	C12	C9
Chimpanzee_Nutcracking_Full__Conversion_S1_T1_B1_Cam1	1	Full	23	00:11:45	C3	C6	C9
Chimpanzee_Nutcracking_Full__Conversion_S1_T1_B1_Cam1	1	Full	24	00:12:05	C3	C6	C9
Chimpanzee_Nutcracking_Full__Conversion_S1_T1_B1_Cam1	1	Full	25	00:12:30	C3	C6	C9
Chimpanzee_Nutcracking_Full__Conversion_S1_T1_B1_Cam1	1	Full	26	00:12:50	C3	C6	C9
Chimpanzee_Nutcracking_Full__Conversion_S1_T1_B1_Cam1	1	Full	27	00:13:34	C3	C6	C9
Chimpanzee_Nutcracking_Full__Conversion_S1_T1_B1_Cam1	1	Full	28	00:13:45	C3	C6	C9
Chimpanzee_Nutcracking_Full__Conversion_S1_T1_B1_Cam1	1	Full	29	00:14:06	C3	C9
Chimpanzee_Nutcracking_Full__Conversion_S1_T1_B1_Cam1	1	Full	30	00:14:51	C3	C9
Chimpanzee_Nutcracking_Full__Conversion_S2_T1_B1_Cam1	2	Full	1	00:00:19	C3	C9
Chimpanzee_Nutcracking_Full__Conversion_S2_T1_B1_Cam1	2	Full	2	00:00:38	C3	C9
Chimpanzee_Nutcracking_Full__Conversion_S2_T1_B1_Cam1	2	Full	3	00:00:53	C3	C9
Chimpanzee_Nutcracking_Full__Conversion_S2_T1_B1_Cam1	2	Full	4	00:01:51	C3	C9
Chimpanzee_Nutcracking_Full__Conversion_S2_T1_B1_Cam1	2	Full	5	00:02:24	C3
Chimpanzee_Nutcracking_Full__Conversion_S2_T1_B1_Cam1	2	Full	6	00:02:54	C3	C9	C8
Chimpanzee_Nutcracking_Full__Conversion_S2_T1_B1_Cam1	2	Full	7	00:03:44	C2	C9	C3	C4
Chimpanzee_Nutcracking_Full__Conversion_S2_T1_B1_Cam1	2	Full	8	00:04:14	C3	C9
Chimpanzee_Nutcracking_Full__Conversion_S2_T1_B1_Cam1	2	Full	9	00:04:45	C3	C6	C9
Chimpanzee_Nutcracking_Full__Conversion_S2_T1_B1_Cam1	2	Full	10	00:05:20	C3	C6	C9
Chimpanzee_Nutcracking_Full__Conversion_S2_T1_B1_Cam1	2	Full	11	00:06:13	C6	C3	C9
Chimpanzee_Nutcracking_Full__Conversion_S2_T1_B1_Cam1	2	Full	12	00:07:35	C13
Chimpanzee_Nutcracking_Full__Conversion_S2_T1_B1_Cam1	2	Full	13	00:08:57	C3	C9	C7
Chimpanzee_Nutcracking_Full__Conversion_S2_T1_B1_Cam1	2	Full	14	00:10:16	C3	C9	C13	C7
Chimpanzee_Nutcracking_Full__Conversion_S2_T1_B1_Cam1	2	Full	15	00:10:30	C3	C9	C7
Chimpanzee_Nutcracking_Full__Conversion_S2_T1_B1_Cam1	2	Full	16	00:11:36	C4	C3	C9	C7
Chimpanzee_Nutcracking_Full__Conversion_S2_T1_B1_Cam1	2	Full	17	00:12:05	C4	C3	C9	C7
Chimpanzee_Nutcracking_Full__Conversion_S2_T1_B1_Cam1	2	Full	18	00:13:13	C3	C9	C7
Chimpanzee_Nutcracking_Full__Conversion_S2_T1_B1_Cam1	2	Full	19	00:14:27	C3	C6	C9
Chimpanzee_Nutcracking_Full__Conversion_S2_T1_B1_Cam1	2	Full	20	00:15:03	C3	C9
Chimpanzee_Nutcracking_Full__Conversion_S2_T1_B1_Cam1	2	Full	21	00:15:24	C3	C9
Chimpanzee_Nutcracking_Full__Conversion_S2_T1_B1_Cam1	2	Full	22	00:16:56	C3	C9	C7
Chimpanzee_Nutcracking_Full__Conversion_S2_T1_B1_Cam1	2	Full	23	00:17:04	C3	C9	C7
Chimpanzee_Nutcracking_Full__Conversion_S2_T1_B1_Cam1	2	Full	24	00:17:34	C3	C9	C7
Chimpanzee_Nutcracking_Full__Conversion_S2_T1_B1_Cam1	2	Full	25	00:18:23	C3	C9	C7
Chimpanzee_Nutcracking_Full__Conversion_S2_T1_B1_Cam1	2	Full	26	00:18:43	C3	C9	C7
Chimpanzee_Nutcracking_Full__Conversion_S2_T1_B1_Cam1	2	Full	27	00:19:00	C3	C9	C7
Chimpanzee_Nutcracking_Full__Conversion_S2_T1_B1_Cam1	2	Full	28	00:20:15	C3	C9	C7
Chimpanzee_Nutcracking_Full__Conversion_S2_T1_B1_Cam1	2	Full	29	00:20:43	C3	C9	C7
Chimpanzee_Nutcracking_Full__Conversion_S2_T1_B1_Cam1	2	Full	30	00:22:15	C3	C7	C9
Chimpanzee_Nutcracking_Full__Conversion_S3_T1_B1_Cam1	3	Full	1	00:00:18	C9
Chimpanzee_Nutcracking_Full__Conversion_S3_T1_B1_Cam1	3	Full	2	00:00:39	C3	C9
Chimpanzee_Nutcracking_Full__Conversion_S3_T1_B1_Cam1	3	Full	3	00:00:56	C3	C9
Chimpanzee_Nutcracking_Full__Conversion_S3_T1_B1_Cam1	3	Full	4	00:01:51	C3	C9	C8
Chimpanzee_Nutcracking_Full__Conversion_S3_T1_B1_Cam1	3	Full	5	00:02:13	C3	C9
Chimpanzee_Nutcracking_Full__Conversion_S3_T1_B1_Cam1	3	Full	6	00:02:55	C3	C9
Chimpanzee_Nutcracking_Full__Conversion_S3_T1_B1_Cam1	3	Full	7	00:04:39	C3	C9
Chimpanzee_Nutcracking_Full__Conversion_S3_T1_B1_Cam1	3	Full	8	00:04:54	C3	C9
Chimpanzee_Nutcracking_Full__Conversion_S3_T1_B1_Cam1	3	Full	9	00:05:57	C3	C9	C8
Chimpanzee_Nutcracking_Full__Conversion_S3_T1_B1_Cam1	3	Full	10	00:06:11	C3	C9
Chimpanzee_Nutcracking_Full__Conversion_S3_T1_B1_Cam1	3	Full	11	00:06:34	C3	C9
Chimpanzee_Nutcracking_Full__Conversion_S3_T1_B1_Cam1	3	Full	12	00:07:03	C3	C9	C8
Chimpanzee_Nutcracking_Full__Conversion_S3_T1_B1_Cam1	3	Full	13	00:07:39	C3	C9
Chimpanzee_Nutcracking_Full__Conversion_S3_T1_B1_Cam1	3	Full	14	00:07:59	C3	C9
Chimpanzee_Nutcracking_Full__Conversion_S3_T1_B1_Cam1	3	Full	15	00:08:29	C3	C9
Chimpanzee_Nutcracking_Full__Conversion_S3_T1_B1_Cam1	3	Full	16	00:08:50	C3	C9
Chimpanzee_Nutcracking_Full__Conversion_S3_T1_B1_Cam1	3	Full	17	00:09:31	C3	C9	C4
Chimpanzee_Nutcracking_Full__Conversion_S3_T1_B1_Cam1	3	Full	18	00:09:55	C3	C9
Chimpanzee_Nutcracking_Full__Conversion_S3_T1_B1_Cam1	3	Full	19	00:10:41	C3	C9	C4
Chimpanzee_Nutcracking_Full__Conversion_S3_T1_B1_Cam1	3	Full	20	00:11:17	C3	C9	C4
Chimpanzee_Nutcracking_Full__Conversion_S3_T1_B1_Cam1	3	Full	21	00:11:29	C3	C9	C4
Chimpanzee_Nutcracking_Full__Conversion_S3_T1_B1_Cam1	3	Full	22	00:11:38	C3	C9	C4
Chimpanzee_Nutcracking_Full__Conversion_S3_T1_B1_Cam1	3	Full	23	00:11:51	C3	C9	C4
Chimpanzee_Nutcracking_Full__Conversion_S3_T1_B1_Cam1	3	Full	24	00:12:20	C3	C9	C4
Chimpanzee_Nutcracking_Full__Conversion_S3_T1_B1_Cam1	3	Full	25	00:12:38	C3	C9	C4
Chimpanzee_Nutcracking_Full__Conversion_S3_T1_B1_Cam1	3	Full	26	00:12:48	C3	C9	C4
Chimpanzee_Nutcracking_Full__Conversion_S3_T1_B1_Cam1	3	Full	27	00:13:46	C3	C9	C4
Chimpanzee_Nutcracking_Full__Conversion_S3_T1_B1_Cam1	3	Full	28	00:13:58	C3	C9
Chimpanzee_Nutcracking_Full__Conversion_S3_T1_B1_Cam1	3	Full	29	00:14:25	C3	C9
Chimpanzee_Nutcracking_Full__Conversion_S3_T1_B1_Cam1	3	Full	30	00:14:39	C3	C9	C8
Chimpanzee_Nutcracking_Full__Conversion_S4_T1_B1_Cam1	4	Full	1	00:00:25	C6	C9	C3	C2
Chimpanzee_Nutcracking_Full__Conversion_S4_T1_B1_Cam1	4	Full	2	00:00:43	C6	C9	C3	C2
Chimpanzee_Nutcracking_Full__Conversion_S4_T1_B1_Cam1	4	Full	3	00:01:04	C6	C9	C3	C2
Chimpanzee_Nutcracking_Full__Conversion_S4_T1_B1_Cam1	4	Full	4	00:01:19	C6	C9	C3	C2
Chimpanzee_Nutcracking_Full__Conversion_S4_T1_B1_Cam1	4	Full	5	00:01:46	C6	C9	C3	C2	C8
Chimpanzee_Nutcracking_Full__Conversion_S4_T1_B1_Cam1	4	Full	6	00:02:09	C6	C9	C3	C2	C10
Chimpanzee_Nutcracking_Full__Conversion_S4_T1_B1_Cam1	4	Full	7	00:02:31	C2	C10	C3	C6	C9
Chimpanzee_Nutcracking_Full__Conversion_S4_T1_B1_Cam1	4	Full	8	00:02:47	C2	C10	C3	C6	C9
Chimpanzee_Nutcracking_Full__Conversion_S4_T1_B1_Cam1	4	Full	9	00:03:00	C2	C3	C6	C9
Chimpanzee_Nutcracking_Full__Conversion_S4_T1_B1_Cam1	4	Full	10	00:03:58	C2	C3	C6	C9
Chimpanzee_Nutcracking_Full__Conversion_S4_T1_B1_Cam1	4	Full	11	00:04:17	C8	C2	C7	C3	C6	C9
Chimpanzee_Nutcracking_Full__Conversion_S4_T1_B1_Cam1	4	Full	12	00:04:49	C8	C2	C7	C3	C6	C9
Chimpanzee_Nutcracking_Full__Conversion_S4_T1_B1_Cam1	4	Full	13	00:05:01	C8	C2	C7	C3	C6	C9
Chimpanzee_Nutcracking_Full__Conversion_S4_T1_B1_Cam1	4	Full	14	00:05:38	C3	C6	C9
Chimpanzee_Nutcracking_Full__Conversion_S4_T1_B1_Cam1	4	Full	15	00:05:52	C3	C6	C9	C8
Chimpanzee_Nutcracking_Full__Conversion_S4_T1_B1_Cam1	4	Full	16	00:06:05	C3	C6	C9
Chimpanzee_Nutcracking_Full__Conversion_S4_T1_B1_Cam1	4	Full	17	00:06:52	C3	C6	C9
Chimpanzee_Nutcracking_Full__Conversion_S4_T1_B1_Cam1	4	Full	18	00:07:10	C3	C6	C9
Chimpanzee_Nutcracking_Full__Conversion_S4_T1_B1_Cam1	4	Full	19	00:07:50	C3	C6	C9
Chimpanzee_Nutcracking_Full__Conversion_S4_T1_B1_Cam1	4	Full	20	00:08:10	C3	C6	C9
Chimpanzee_Nutcracking_Full__Conversion_S4_T1_B1_Cam1	4	Full	21	00:08:47	C3	C6	C9	C4
Chimpanzee_Nutcracking_Full__Conversion_S4_T1_B1_Cam1	4	Full	22	00:09:17	C3	C6	C9	C7
Chimpanzee_Nutcracking_Full__Conversion_S4_T1_B1_Cam1	4	Full	23	00:10:19	C3	C6	C7
Chimpanzee_Nutcracking_Full__Conversion_S4_T1_B1_Cam1	4	Full	24	00:10:45	C3	C6	C7
Chimpanzee_Nutcracking_Full__Conversion_S4_T1_B1_Cam1	4	Full	25	00:11:00	C3	C7
Chimpanzee_Nutcracking_Full__Conversion_S4_T1_B1_Cam1	4	Full	26	00:11:10	C3	C7
Chimpanzee_Nutcracking_Full__Conversion_S4_T1_B1_Cam1	4	Full	27	00:11:49	C6	C3	C7
Chimpanzee_Nutcracking_Full__Conversion_S4_T1_B1_Cam1	4	Full	28	00:12:16	C6	C3	C7
Chimpanzee_Nutcracking_Full__Conversion_S4_T1_B1_Cam1	4	Full	29	00:12:37	C6	C3	C9	C7
Chimpanzee_Nutcracking_Full__Conversion_S4_T1_B1_Cam1	4	Full	30	00:13:02	C6	C3	C9	C7
Chimpanzee_Nutcracking_Full__Conversion_S5_T1_B1_Cam1	5	Full	1	00:00:16	C6	C3
Chimpanzee_Nutcracking_Full__Conversion_S5_T1_B1_Cam1	5	Full	2	00:00:36	C6	C3	C8
Chimpanzee_Nutcracking_Full__Conversion_S5_T1_B1_Cam1	5	Full	3	00:01:17	C6	C3	C9
Chimpanzee_Nutcracking_Full__Conversion_S5_T1_B1_Cam1	5	Full	4	00:02:09	C6	C7	C3
Chimpanzee_Nutcracking_Full__Conversion_S5_T1_B1_Cam1	5	Full	5	00:02:45	C6	C7	C3	C9
Chimpanzee_Nutcracking_Full__Conversion_S5_T1_B1_Cam1	5	Full	6	00:03:51	C6	C7	C3	C9
Chimpanzee_Nutcracking_Full__Conversion_S5_T1_B1_Cam1	5	Full	7	00:04:11	C6	C3	C9
Chimpanzee_Nutcracking_Full__Conversion_S5_T1_B1_Cam1	5	Full	8	00:05:29	C6	C3	C9	C8
Chimpanzee_Nutcracking_Full__Conversion_S5_T1_B1_Cam1	5	Full	9	00:06:02	C3	C9
Chimpanzee_Nutcracking_Full__Conversion_S5_T1_B1_Cam1	5	Full	10	00:06:40	C3	C6	C9
Chimpanzee_Nutcracking_Full__Conversion_S5_T1_B1_Cam1	5	Full	11	00:06:56	C3	C6	C9
Chimpanzee_Nutcracking_Full__Conversion_S5_T1_B1_Cam1	5	Full	12	00:07:46	C9	C6	C3
Chimpanzee_Nutcracking_Full__Conversion_S5_T1_B1_Cam1	5	Full	13	00:08:04	C9	C6	C3
Chimpanzee_Nutcracking_Full__Conversion_S5_T1_B1_Cam1	5	Full	14	00:08:41	C9	C6	C3
Chimpanzee_Nutcracking_Full__Conversion_S5_T1_B1_Cam1	5	Full	15	00:09:08	C9	C6	C3	C8
Chimpanzee_Nutcracking_Full__Conversion_S5_T1_B1_Cam1	5	Full	16	00:09:30	C3	C9
Chimpanzee_Nutcracking_Full__Conversion_S5_T1_B1_Cam1	5	Full	17	00:10:12	C3	C6	C9
Chimpanzee_Nutcracking_Full__Conversion_S5_T1_B1_Cam1	5	Full	18	00:10:29	C3
Chimpanzee_Nutcracking_Full__Conversion_S5_T1_B1_Cam1	5	Full	19	00:11:14	C7	C6	C8
Chimpanzee_Nutcracking_Full__Conversion_S5_T1_B1_Cam1	5	Full	20	00:11:23	C7	C3	C6
Chimpanzee_Nutcracking_Full__Conversion_S5_T1_B1_Cam1	5	Full	21	00:11:47	C7	C6
Chimpanzee_Nutcracking_Full__Conversion_S5_T1_B1_Cam1	5	Full	22	00:12:21	C7	C6	C8	C1
Chimpanzee_Nutcracking_Full__Conversion_S5_T1_B1_Cam1	5	Full	23	00:12:54	C7	C6	C8
Chimpanzee_Nutcracking_Full__Conversion_S5_T1_B1_Cam1	5	Full	24	00:13:18	C7	C6
Chimpanzee_Nutcracking_Full__Conversion_S5_T1_B1_Cam1	5	Full	25	00:14:45	C7	C6
Chimpanzee_Nutcracking_Full__Conversion_S5_T1_B1_Cam1	5	Full	26	00:15:01	C7	C6	C9
Chimpanzee_Nutcracking_Full__Conversion_S5_T1_B1_Cam1	5	Full	27	00:15:40	C7	C8
Chimpanzee_Nutcracking_Full__Conversion_S5_T1_B1_Cam1	5	Full	28	00:16:04	C7	C8	C6
Chimpanzee_Nutcracking_Full__Conversion_S5_T1_B1_Cam1	5	Full	29	00:16:32	C7	C6	C9
Chimpanzee_Nutcracking_Full__Conversion_S5_T1_B1_Cam1	5	Full	30	00:16:57	C7	C6
