# Supplementary material for: Testing the individual and social learning abilities of task-naïve captive chimpanzees (Pan troglodytes sp.) in a nut-cracking task
Source: PeerJ. 2020 Mar 10;8:e8734. doi: 10.7717/peerj.8734 (PMC7069405; doi:10.7717/peerj.8734)
Supplement: Supplemental Information 3 [file peerj-08-8734-s003.r]

setwd("/Users/damienneadle/Dropbox/2016_Nut_Cracking_Neadle_Bandini_Tennie/Data")
reliabilityData <- read.csv("Reliability_Coding.csv", header = TRUE)

library(irr)
behavioursOnly <- subset(reliabilityData, select=c("MT", "DN"))
kappa2(behavioursOnly, weight = "equal", sort.levels = FALSE)
