# Supplementary material for: Testing the individual and social learning abilities of task-naïve captive chimpanzees (Pan troglodytes sp.) in a nut-cracking task
Source: PeerJ. 2020 Mar 10;8:e8734. doi: 10.7717/peerj.8734 (PMC7069405; doi:10.7717/peerj.8734)
Supplement: Supplemental Information 4 [file peerj-08-8734-s004.csv]

Clip Name	MT	DN
2	0	0
3	0	0
5	0	0
6	0	0
7	0	0
8	1	1
9	5	5
11	0	0
13	1	1
14	0	0
16	1	1
17	3	2
18	0	0
20	5	5
21	0	0
28	1	1
29	1	1
33	0	0
35	0	0
36	0	0
39	0	1
43	0	0
47	1	1
48	0	0
50	0	0
53	1	1
55	1	1
57	0	0
58	0	0
60	5	1
61	1	1
63	0	0
67	6	6
69	0	0
70	1	1
71	1	1
72	0	0
74	6	6
75	0	0
77	5	1
78	0	0
79	1	1
80	1	1
83	2	1
84	1	1
85	0	0
86	1	1
87	1	1
90	1	1
92	0	0
93	0	0
96	0	0
99	1	1
103	0	0
106	0	0
107	1	1
108	1	1
113	0	0
117	0	1
119	0	0
120	0	0
121	1	1
