# Supplementary material for: Testing the individual and social learning abilities of task-naïve captive chimpanzees (Pan troglodytes sp.) in a nut-cracking task
Source: PeerJ. 2020 Mar 10;8:e8734. doi: 10.7717/peerj.8734 (PMC7069405; doi:10.7717/peerj.8734)
Supplement: Supplemental Information 5 [file peerj-08-8734-s005.csv]

File	Trial	Condition	Nut	Attempt	Time	Observer 1	Observer 2	Observer 3	Observer 4	Observer 5	Observer 6	Observer 7	Observer 8	Observer 9	Observer 10
Chimpanzee_Nutcracking_Ghost__Conversion_S1_T1_B1_Cam2	1	Ghost	1	1	00:01:22	C1	C9	C8
Chimpanzee_Nutcracking_Ghost__Conversion_S1_T1_B1_Cam2	1	Ghost	1	2	00:02:12	C3	C7	C8
Chimpanzee_Nutcracking_Ghost__Conversion_S1_T1_B1_Cam2	1	Ghost	1	3	00:03:03	C2	C3	C7	C8
Chimpanzee_Nutcracking_Ghost__Conversion_S1_T1_B1_Cam2	1	Ghost	1	4	00:03:19	C2	C3	C7	C8
Chimpanzee_Nutcracking_Ghost__Conversion_S1_T1_B1_Cam2	1	Ghost	2	1	00:03:59	C3	C7	C8	C6
Chimpanzee_Nutcracking_Ghost__Conversion_S1_T1_B1_Cam2	1	Ghost	2	2	00:04:38	C7	C8	C6
Chimpanzee_Nutcracking_Ghost__Conversion_S1_T1_B1_Cam2	1	Ghost	2	3	00:05:02	C7	C8	C3
Chimpanzee_Nutcracking_Ghost__Conversion_S1_T1_B1_Cam2	1	Ghost	3	1	00:05:57	C3	C2	C7	C6
Chimpanzee_Nutcracking_Ghost__Conversion_S1_T1_B1_Cam2	1	Ghost	3	2	00:06:02	C3	C2	C6
Chimpanzee_Nutcracking_Ghost__Conversion_S1_T1_B1_Cam2	1	Ghost	3	3	00:06:12	C3	C2	C6
Chimpanzee_Nutcracking_Ghost__Conversion_S1_T1_B1_Cam2	1	Ghost	3	4	00:06:29	C3	C2
Chimpanzee_Nutcracking_Ghost__Conversion_S1_T1_B1_Cam2	1	Ghost	3	5	00:06:38	C3	C6
Chimpanzee_Nutcracking_Ghost__Conversion_S1_T1_B1_Cam2	1	Ghost	3	6	00:06:45	C3	C6
Chimpanzee_Nutcracking_Ghost__Conversion_S1_T1_B1_Cam2	1	Ghost	3	7	00:07:07	C3	C6	C2
Chimpanzee_Nutcracking_Ghost__Conversion_S1_T1_B1_Cam2	1	Ghost	4	1	00:07:36	C9	C3	C8
Chimpanzee_Nutcracking_Ghost__Conversion_S1_T1_B1_Cam2	1	Ghost	4	2	00:07:44	C9	C3	C8
Chimpanzee_Nutcracking_Ghost__Conversion_S1_T1_B1_Cam2	1	Ghost	5	1	00:08:15	C9	C3	C8	C2	C6
Chimpanzee_Nutcracking_Ghost__Conversion_S1_T1_B1_Cam2	1	Ghost	5	2	00:09:51	C3
Chimpanzee_Nutcracking_Ghost__Conversion_S1_T1_B1_Cam2	1	Ghost	5	3	00:10:05	C3	C8
Chimpanzee_Nutcracking_Ghost__Conversion_S1_T1_B1_Cam2	1	Ghost	5	4	00:10:20	C3	C8
Chimpanzee_Nutcracking_Ghost__Conversion_S1_T1_B1_Cam2	1	Ghost	5	5	00:10:35	C3	C8	C2
Chimpanzee_Nutcracking_Ghost__Conversion_S1_T1_B1_Cam2	1	Ghost	5	6	00:11:16	C3
Chimpanzee_Nutcracking_Ghost__Conversion_S1_T1_B1_Cam2	1	Ghost	5	7	00:11:56	C3
Chimpanzee_Nutcracking_Ghost__Conversion_S1_T1_B1_Cam2	1	Ghost	5	8	00:12:28	C9
Chimpanzee_Nutcracking_Ghost__Conversion_S1_T1_B1_Cam2	1	Ghost	5	9	00:12:37	C9
Chimpanzee_Nutcracking_Ghost__Conversion_S1_T1_B1_Cam2	1	Ghost	5	10	00:12:56	C9
Chimpanzee_Nutcracking_Ghost__Conversion_S1_T1_B1_Cam2	1	Ghost	5	11	00:13:15	C9
Chimpanzee_Nutcracking_Ghost__Conversion_S1_T1_B1_Cam2	1	Ghost	5	12	00:13:32	C9
Chimpanzee_Nutcracking_Ghost__Conversion_S1_T1_B1_Cam2	1	Ghost	5	13	00:13:34	C9
Chimpanzee_Nutcracking_Ghost__Conversion_S1_T1_B1_Cam2	1	Ghost	5	14	00:13:39	C9
Chimpanzee_Nutcracking_Ghost__Conversion_S1_T1_B1_Cam2	1	Ghost	5	15	00:14:05	C9
Chimpanzee_Nutcracking_Ghost__Conversion_S1_T1_B1_Cam2	1	Ghost	5	16	00:14:20	C9
Chimpanzee_Nutcracking_Ghost__Conversion_S1_T1_B1_Cam2	1	Ghost	5	17	00:14:34	C9
Chimpanzee_Nutcracking_Ghost__Conversion_S1_T1_B1_Cam2	1	Ghost	5	18	00:14:50	C9
Chimpanzee_Nutcracking_Ghost__Conversion_S1_T1_B1_Cam2	1	Ghost	5	19	00:15:04	C9
Chimpanzee_Nutcracking_Ghost__Conversion_S1_T1_B1_Cam2	1	Ghost	5	20	00:15:16	C9
Chimpanzee_Nutcracking_Ghost__Conversion_S1_T1_B1_Cam2	1	Ghost	5	21	00:15:27	C9
Chimpanzee_Nutcracking_Ghost__Conversion_S1_T1_B1_Cam2	1	Ghost	6	1	00:16:21	C9
Chimpanzee_Nutcracking_Ghost__Conversion_S1_T1_B1_Cam2	1	Ghost	6	2	00:16:28	C9
Chimpanzee_Nutcracking_Ghost__Conversion_S1_T1_B1_Cam2	1	Ghost	6	3	00:17:16	C9	C3
Chimpanzee_Nutcracking_Ghost__Conversion_S1_T1_B1_Cam2	1	Ghost	6	4	00:17:29	C9	C3
Chimpanzee_Nutcracking_Ghost__Conversion_S1_T1_B1_Cam2	1	Ghost	7	1	00:00:12	C9	C3
Chimpanzee_Nutcracking_Ghost__Conversion_S1_T1_B1_Cam2	1	Ghost	8	1	00:01:01	C9	C3
Chimpanzee_Nutcracking_Ghost__Conversion_S1_T1_B1_Cam2	1	Ghost	9	1	00:01:45	C9	C3
Chimpanzee_Nutcracking_Ghost__Conversion_S1_T1_B1_Cam2	1	Ghost	9	2	00:01:57	C9	C3
Chimpanzee_Nutcracking_Ghost__Conversion_S1_T1_B1_Cam2	1	Ghost	9	3	00:02:06	C9	C3
Chimpanzee_Nutcracking_Ghost__Conversion_S1_T1_B1_Cam2	1	Ghost	9	4	00:02:19	C9	C3
Chimpanzee_Nutcracking_Ghost__Conversion_S1_T1_B3_Cam2	1	Ghost	10	1	00:00:08	C9	C6
Chimpanzee_Nutcracking_Ghost__Conversion_S1_T1_B3_Cam2	1	Ghost	10	2	00:00:24	C9	C6
Chimpanzee_Nutcracking_Ghost__Conversion_S1_T1_B3_Cam2	1	Ghost	11	1	00:00:50	C9
Chimpanzee_Nutcracking_Ghost__Conversion_S1_T1_B3_Cam2	1	Ghost	11	2	00:01:02	C9	C6
Chimpanzee_Nutcracking_Ghost__Conversion_S1_T1_B3_Cam2	1	Ghost	11	3	00:01:15	C9	C6
Chimpanzee_Nutcracking_Ghost__Conversion_S1_T1_B3_Cam2	1	Ghost	12	1	00:01:34	C9	C6
Chimpanzee_Nutcracking_Ghost__Conversion_S1_T1_B3_Cam2	1	Ghost	12	2	00:01:46	C9	C6
Chimpanzee_Nutcracking_Ghost__Conversion_S1_T1_B3_Cam2	1	Ghost	12	3	00:02:01	C9	C6
Chimpanzee_Nutcracking_Ghost__Conversion_S1_T1_B3_Cam2	1	Ghost	13	1	00:02:55	C9	C6
Chimpanzee_Nutcracking_Ghost__Conversion_S1_T1_B3_Cam2	1	Ghost	13	2	00:03:10	C9	C6
Chimpanzee_Nutcracking_Ghost__Conversion_S1_T1_B3_Cam2	1	Ghost	13	3	00:03:26	C9	C6
Chimpanzee_Nutcracking_Ghost__Conversion_S1_T1_B3_Cam2	1	Ghost	14	1	00:04:01	C9	C6	C7
Chimpanzee_Nutcracking_Ghost__Conversion_S1_T1_B3_Cam2	1	Ghost	15	1	00:04:37	C9	C6	C7
Chimpanzee_Nutcracking_Ghost__Conversion_S1_T1_B3_Cam2	1	Ghost	16	1	00:05:05	C9	C6	C7
Chimpanzee_Nutcracking_Ghost__Conversion_S1_T1_B3_Cam2	1	Ghost	17	1	00:05:39	C9	C6	C7
Chimpanzee_Nutcracking_Ghost__Conversion_S1_T1_B3_Cam2	1	Ghost	18	1	00:06:38	C7
Chimpanzee_Nutcracking_Ghost__Conversion_S1_T1_B3_Cam2	1	Ghost	19	1	00:07:20	C7
Chimpanzee_Nutcracking_Ghost__Conversion_S1_T1_B3_Cam2	1	Ghost	20	1	00:08:11	C6
Chimpanzee_Nutcracking_Ghost__Conversion_S1_T1_B3_Cam2	1	Ghost	21	1	00:08:33	C6
Chimpanzee_Nutcracking_Ghost__Conversion_S1_T1_B3_Cam2	1	Ghost	22	1	00:09:17	C6
Chimpanzee_Nutcracking_Ghost__Conversion_S1_T1_B3_Cam2	1	Ghost	22	2	00:09:25	C6
Chimpanzee_Nutcracking_Ghost__Conversion_S1_T1_B3_Cam2	1	Ghost	22	3	00:09:33	C6	C7
Chimpanzee_Nutcracking_Ghost__Conversion_S1_T1_B3_Cam2	1	Ghost	23	1	00:10:02	C6
Chimpanzee_Nutcracking_Ghost__Conversion_S1_T1_B3_Cam2	1	Ghost	24	1	00:10:46	C6
Chimpanzee_Nutcracking_Ghost__Conversion_S1_T1_B3_Cam2	1	Ghost	24	2	00:11:04	C6	C7
Chimpanzee_Nutcracking_Ghost__Conversion_S1_T1_B3_Cam2	1	Ghost	25	1	00:11:44	C6	C7
Chimpanzee_Nutcracking_Ghost__Conversion_S1_T1_B3_Cam2	1	Ghost	26	1	00:12:06	C6	C7
Chimpanzee_Nutcracking_Ghost__Conversion_S1_T1_B3_Cam2	1	Ghost	27	1	00:12:32	C6	C7
Chimpanzee_Nutcracking_Ghost__Conversion_S1_T1_B3_Cam2	1	Ghost	27	2	00:12:43	C6	C7
Chimpanzee_Nutcracking_Ghost__Conversion_S1_T1_B3_Cam2	1	Ghost	28	1	00:13:03	C6	C7
Chimpanzee_Nutcracking_Ghost__Conversion_S1_T1_B3_Cam2	1	Ghost	28	2	00:13:10	C6	C7
Chimpanzee_Nutcracking_Ghost__Conversion_S1_T1_B3_Cam2	1	Ghost	29	1	00:13:29	C6	C7
Chimpanzee_Nutcracking_Ghost__Conversion_S1_T1_B3_Cam2	1	Ghost	29	2	00:13:43	C6	C7
Chimpanzee_Nutcracking_Ghost__Conversion_S1_T1_B3_Cam2	1	Ghost	30	1	00:14:20	C7
Chimpanzee_Nutcracking_Ghost__Conversion_S2_T1_B1_Cam1	2	Ghost	1	1	00:00:48	C3	C9	C6
Chimpanzee_Nutcracking_Ghost__Conversion_S2_T1_B1_Cam1	2	Ghost	2	1	00:01:47	C3	C9	C6
Chimpanzee_Nutcracking_Ghost__Conversion_S2_T1_B1_Cam1	2	Ghost	3	1	00:02:11	C3	C9	C6
Chimpanzee_Nutcracking_Ghost__Conversion_S2_T1_B1_Cam1	2	Ghost	3	2	00:02:23	C3	C9	C6
Chimpanzee_Nutcracking_Ghost__Conversion_S2_T1_B1_Cam1	2	Ghost	4	1	00:02:50	C3
Chimpanzee_Nutcracking_Ghost__Conversion_S2_T1_B1_Cam1	2	Ghost	5	1	00:03:37	C3	C9	C6
Chimpanzee_Nutcracking_Ghost__Conversion_S2_T1_B1_Cam1	2	Ghost	6	1	00:03:53	C9	C6
Chimpanzee_Nutcracking_Ghost__Conversion_S2_T1_B1_Cam1	2	Ghost	7	1	00:04:20	C3	C9	C6
Chimpanzee_Nutcracking_Ghost__Conversion_S2_T1_B1_Cam1	2	Ghost	8	1	00:04:47	C3	C9	C6
Chimpanzee_Nutcracking_Ghost__Conversion_S2_T1_B1_Cam1	2	Ghost	9	1	00:05:51	C3	C7	C6
Chimpanzee_Nutcracking_Ghost__Conversion_S2_T1_B1_Cam1	2	Ghost	10	1	00:05:53	C3	C7	C6	C4
Chimpanzee_Nutcracking_Ghost__Conversion_S2_T1_B1_Cam1	2	Ghost	11	1	00:05:50	C3	C7	C6	C4
Chimpanzee_Nutcracking_Ghost__Conversion_S2_T1_B1_Cam1	2	Ghost	11	2	00:06:04	C3	C7	C6	C4
Chimpanzee_Nutcracking_Ghost__Conversion_S2_T1_B1_Cam1	2	Ghost	12	1	00:06:35	C3	C7	C6	C4
Chimpanzee_Nutcracking_Ghost__Conversion_S2_T1_B1_Cam1	2	Ghost	12	2	00:06:53	C3	C7	C6	C4
Chimpanzee_Nutcracking_Ghost__Conversion_S2_T1_B1_Cam1	2	Ghost	13	1	00:07:25	C3	C7	C6	C2
Chimpanzee_Nutcracking_Ghost__Conversion_S2_T1_B1_Cam1	2	Ghost	14	1	00:07:46	C3	C7	C6	C2
Chimpanzee_Nutcracking_Ghost__Conversion_S2_T1_B1_Cam1	2	Ghost	15	1	00:08:07	C3	C7	C6	C2
Chimpanzee_Nutcracking_Ghost__Conversion_S2_T1_B1_Cam1	2	Ghost	15	2	00:08:21	C3	C7	C6	C2
Chimpanzee_Nutcracking_Ghost__Conversion_S2_T1_B1_Cam1	2	Ghost	16	1	00:08:43	C3	C7	C6	C2
Chimpanzee_Nutcracking_Ghost__Conversion_S2_T1_B1_Cam1	2	Ghost	17	1	00:09:05	C3	C7	C6	C2
Chimpanzee_Nutcracking_Ghost__Conversion_S2_T1_B1_Cam1	2	Ghost	18	1	00:09:43	C3	C7	C6
Chimpanzee_Nutcracking_Ghost__Conversion_S2_T1_B1_Cam1	2	Ghost	19	1	00:10:02	C3	C7	C6
Chimpanzee_Nutcracking_Ghost__Conversion_S2_T1_B1_Cam1	2	Ghost	20	1	00:11:00	C3	C7	C6
Chimpanzee_Nutcracking_Ghost__Conversion_S2_T1_B1_Cam1	2	Ghost	21	1	00:11:23	C3	C6
Chimpanzee_Nutcracking_Ghost__Conversion_S2_T1_B1_Cam1	2	Ghost	21	2	00:11:42	C3	C6
Chimpanzee_Nutcracking_Ghost__Conversion_S2_T1_B1_Cam1	2	Ghost	22	1	00:12:19	C6
Chimpanzee_Nutcracking_Ghost__Conversion_S2_T1_B1_Cam1	2	Ghost	23	1	00:12:35	C6	C3
Chimpanzee_Nutcracking_Ghost__Conversion_S2_T1_B1_Cam1	2	Ghost	24	1	00:12:55	C3	C7	C6
Chimpanzee_Nutcracking_Ghost__Conversion_S2_T1_B1_Cam1	2	Ghost	25	1	00:13:25	C3	C7	C6	C8
Chimpanzee_Nutcracking_Ghost__Conversion_S2_T1_B1_Cam1	2	Ghost	26	1	00:13:45	C3	C7	C6	C8
Chimpanzee_Nutcracking_Ghost__Conversion_S2_T1_B1_Cam1	2	Ghost	27	1	00:14:02	C3	C6	C8	C2
Chimpanzee_Nutcracking_Ghost__Conversion_S2_T1_B1_Cam1	2	Ghost	28	1	00:14:28	C3	C6	C8	C2
Chimpanzee_Nutcracking_Ghost__Conversion_S2_T1_B1_Cam1	2	Ghost	29	1	00:15:00	C3	C6	C8	C2
Chimpanzee_Nutcracking_Ghost__Conversion_S2_T1_B1_Cam1	2	Ghost	30	1	00:15:28	C3	C6
Chimpanzee_Nutcracking_Ghost__Conversion_S2_T1_B1_Cam1	2	Ghost	30	2	00:15:44	C3	C6	C7
Chimpanzee_Nutcracking_Ghost__Conversion_S2_T1_B1_Cam1	2	Ghost	30	3	00:16:09	C3	C6	C7	C8
Chimpanzee_Nutcracking_Ghost__Conversion_S2_T1_B1_Cam1	2	Ghost	30	4	00:16:32	C3	C6	C7	C8
Chimpanzee_Nutcracking_Ghost__Conversion_S2_T1_B1_Cam1	2	Ghost	30	5	00:17:02	C3	C6	C7	C8
Chimpanzee_Nutcracking_Ghost__Conversion_S3_T1_B1_Cam1	3	Ghost	1	1	00:00:31	C3	C6
Chimpanzee_Nutcracking_Ghost__Conversion_S3_T1_B1_Cam1	3	Ghost	2	1	00:01:02	C3	C6
Chimpanzee_Nutcracking_Ghost__Conversion_S3_T1_B1_Cam1	3	Ghost	3	1	00:01:24	C3	C6	C7
Chimpanzee_Nutcracking_Ghost__Conversion_S3_T1_B1_Cam1	3	Ghost	4	1	00:01:46	C3	C6	C7	C2
Chimpanzee_Nutcracking_Ghost__Conversion_S3_T1_B1_Cam1	3	Ghost	5	1	00:02:15	C3	C6	C7	C2
Chimpanzee_Nutcracking_Ghost__Conversion_S3_T1_B1_Cam1	3	Ghost	6	1	00:02:49	C6	C2
Chimpanzee_Nutcracking_Ghost__Conversion_S3_T1_B1_Cam1	3	Ghost	7	1	00:03:30	C6	C2	C3
Chimpanzee_Nutcracking_Ghost__Conversion_S3_T1_B1_Cam1	3	Ghost	8	1	00:06:06	C6	C3
Chimpanzee_Nutcracking_Ghost__Conversion_S3_T1_B1_Cam1	3	Ghost	9	1	00:06:37	C8	C6
Chimpanzee_Nutcracking_Ghost__Conversion_S3_T1_B1_Cam1	3	Ghost	10	1	00:07:18	C3	C6
Chimpanzee_Nutcracking_Ghost__Conversion_S3_T1_B1_Cam1	3	Ghost	11	1	00:08:09	C3	C9
Chimpanzee_Nutcracking_Ghost__Conversion_S3_T1_B1_Cam1	3	Ghost	12	1	00:09:42	C3
Chimpanzee_Nutcracking_Ghost__Conversion_S3_T1_B1_Cam1	3	Ghost	13	1	00:10:50	C2	C3	C6
Chimpanzee_Nutcracking_Ghost__Conversion_S3_T1_B1_Cam1	3	Ghost	14	1	00:11:31	C3	C6	C5
Chimpanzee_Nutcracking_Ghost__Conversion_S3_T1_B1_Cam1	3	Ghost	15	1	00:12:27	C3	C7	C8	C2	C6
Chimpanzee_Nutcracking_Ghost__Conversion_S3_T1_B1_Cam1	3	Ghost	15	2	00:12:41	C3	C7	C8	C6
Chimpanzee_Nutcracking_Ghost__Conversion_S3_T1_B1_Cam1	3	Ghost	16	1	00:13:40	C3	C7	C6	C13	C8	C2
Chimpanzee_Nutcracking_Ghost__Conversion_S3_T1_B1_Cam1	3	Ghost	17	1	00:14:22	C7	C6	C8	C2
Chimpanzee_Nutcracking_Ghost__Conversion_S3_T1_B1_Cam1	3	Ghost	18	1	00:15:05	C8	C2	C6
Chimpanzee_Nutcracking_Ghost__Conversion_S3_T1_B1_Cam1	3	Ghost	19	1	00:15:37	C6	C8	C13
Chimpanzee_Nutcracking_Ghost__Conversion_S3_T1_B1_Cam1	3	Ghost	20	1	00:16:12	C6	C8	C13
Chimpanzee_Nutcracking_Ghost__Conversion_S3_T1_B1_Cam1	3	Ghost	20	2	00:16:24	C6	C8	C13
Chimpanzee_Nutcracking_Ghost__Conversion_S3_T1_B1_Cam1	3	Ghost	20	3	00:16:58	C6	C8	C13
Chimpanzee_Nutcracking_Ghost__Conversion_S3_T1_B1_Cam1	3	Ghost	21	1	00:17:46	C6	C8	C13
Chimpanzee_Nutcracking_Ghost__Conversion_S3_T1_B1_Cam1	3	Ghost	22	1	00:18:32	C6	C8	C13
Chimpanzee_Nutcracking_Ghost__Conversion_S3_T1_B1_Cam1	3	Ghost	23	1	00:19:08	C6	C13
Chimpanzee_Nutcracking_Ghost__Conversion_S3_T1_B1_Cam1	3	Ghost	23	2	00:19:28	C6	C13
Chimpanzee_Nutcracking_Ghost__Conversion_S3_T1_B1_Cam1	3	Ghost	24	1	00:20:03	C2	C6
Chimpanzee_Nutcracking_Ghost__Conversion_S3_T1_B1_Cam1	3	Ghost	25	1	00:21:03	C6	C8
Chimpanzee_Nutcracking_Ghost__Conversion_S3_T1_B1_Cam1	3	Ghost	26	1	00:21:42	C6	C8
Chimpanzee_Nutcracking_Ghost__Conversion_S3_T1_B1_Cam1	3	Ghost	26	2	00:21:59	C6	C8
Chimpanzee_Nutcracking_Ghost__Conversion_S3_T1_B1_Cam1	3	Ghost	27	1	00:22:40	C8	C2	C6	C5
Chimpanzee_Nutcracking_Ghost__Conversion_S3_T1_B1_Cam1	3	Ghost	27	2	00:23:04	C2	C8
Chimpanzee_Nutcracking_Ghost__Conversion_S3_T1_B1_Cam1	3	Ghost	27	3	00:23:26	C2	C8
Chimpanzee_Nutcracking_Ghost__Conversion_S3_T1_B1_Cam1	3	Ghost	27	4	00:24:24	C2	C8
Chimpanzee_Nutcracking_Ghost__Conversion_S3_T1_B1_Cam1	3	Ghost	28	1	00:24:55	C2	C8
Chimpanzee_Nutcracking_Ghost__Conversion_S3_T1_B1_Cam1	3	Ghost	29	1	00:25:34	C9	C8	C6
Chimpanzee_Nutcracking_Ghost__Conversion_S3_T1_B1_Cam1	3	Ghost	29	2	00:25:55	C9	C8
Chimpanzee_Nutcracking_Ghost__Conversion_S3_T1_B1_Cam1	3	Ghost	29	3	00:26:17	C6	C8	C9
Chimpanzee_Nutcracking_Ghost__Conversion_S3_T1_B1_Cam1	3	Ghost	29	4	00:26:38	C3	C6	C8	C9
Chimpanzee_Nutcracking_Ghost__Conversion_S3_T1_B1_Cam1	3	Ghost	29	5	00:27:04	C3	C6	C9
Chimpanzee_Nutcracking_Ghost__Conversion_S3_T1_B1_Cam1	3	Ghost	29	6	00:27:25	C9
Chimpanzee_Nutcracking_Ghost__Conversion_S3_T1_B1_Cam1	3	Ghost	29	7	00:27:48	C9
Chimpanzee_Nutcracking_Ghost__Conversion_S3_T1_B1_Cam1	3	Ghost	30	1	00:28:26	C3	C6	C9
Chimpanzee_Nutcracking_Ghost__Conversion_S3_T1_B1_Cam1	3	Ghost	30	2	00:28:58	C8	C9	C3
Chimpanzee_Nutcracking_Ghost__Conversion_S4_T1_B1_Cam1	4	Ghost	1	1	00:01:04	C3	C9
Chimpanzee_Nutcracking_Ghost__Conversion_S4_T1_B1_Cam1	4	Ghost	1	2	00:01:34	C3	C9
Chimpanzee_Nutcracking_Ghost__Conversion_S4_T1_B1_Cam1	4	Ghost	2	1	00:02:44	C3	C9
Chimpanzee_Nutcracking_Ghost__Conversion_S4_T1_B1_Cam1	4	Ghost	3	1	00:03:08	C3	C9
Chimpanzee_Nutcracking_Ghost__Conversion_S4_T1_B1_Cam1	4	Ghost	3	2	00:09:35	C7	C6	C8
Chimpanzee_Nutcracking_Ghost__Conversion_S4_T1_B1_Cam1	4	Ghost	3	3	00:09:52	C7	C6	C8
Chimpanzee_Nutcracking_Ghost__Conversion_S4_T1_B1_Cam1	4	Ghost	3	4	00:10:21	C7	C6	C8
Chimpanzee_Nutcracking_Ghost__Conversion_S4_T1_B1_Cam1	4	Ghost	3	5	00:10:44	C7	C6	C8
Chimpanzee_Nutcracking_Ghost__Conversion_S4_T1_B1_Cam1	4	Ghost	3	6	00:12:16	C7	C6	C8	C9
Chimpanzee_Nutcracking_Ghost__Conversion_S4_T1_B2_Cam1	4	Ghost	4	1	00:00:48	C9	C6	C3
Chimpanzee_Nutcracking_Ghost__Conversion_S4_T1_B2_Cam1	4	Ghost	4	2	00:02:54	C3
Chimpanzee_Nutcracking_Ghost__Conversion_S4_T1_B2_Cam1	4	Ghost	4	3	00:03:08	C3
Chimpanzee_Nutcracking_Ghost__Conversion_S4_T1_B2_Cam1	4	Ghost	4	4	00:03:33	C6	C9	C3
Chimpanzee_Nutcracking_Ghost__Conversion_S4_T1_B2_Cam1	4	Ghost	4	5	00:04:05	C6
Chimpanzee_Nutcracking_Ghost__Conversion_S4_T1_B2_Cam1	4	Ghost	4	6	00:04:41	C3
Chimpanzee_Nutcracking_Ghost__Conversion_S4_T1_B2_Cam1	4	Ghost	5	1	00:05:03	C3	C8
Chimpanzee_Nutcracking_Ghost__Conversion_S4_T1_B2_Cam1	4	Ghost	5	2	00:05:50	C3
Chimpanzee_Nutcracking_Ghost__Conversion_S4_T1_B2_Cam1	4	Ghost	6	1	00:06:12	C9
Chimpanzee_Nutcracking_Ghost__Conversion_S4_T1_B2_Cam1	4	Ghost	7	1	00:06:48	C6
Chimpanzee_Nutcracking_Ghost__Conversion_S4_T1_B2_Cam1	4	Ghost	7	2	00:07:05	C9
Chimpanzee_Nutcracking_Ghost__Conversion_S4_T1_B2_Cam1	4	Ghost	7	3	00:07:23	C9
Chimpanzee_Nutcracking_Ghost__Conversion_S4_T1_B2_Cam1	4	Ghost	7	4	00:07:42	C9
Chimpanzee_Nutcracking_Ghost__Conversion_S4_T1_B2_Cam1	4	Ghost	7	5	00:08:11	C9
Chimpanzee_Nutcracking_Ghost__Conversion_S4_T1_B2_Cam1	4	Ghost	7	6	00:09:40	C9
Chimpanzee_Nutcracking_Ghost__Conversion_S4_T1_B2_Cam1	4	Ghost	7	7	00:10:06	C9
Chimpanzee_Nutcracking_Ghost__Conversion_S4_T1_B2_Cam1	4	Ghost	7	8	00:10:41	C9
Chimpanzee_Nutcracking_Ghost__Conversion_S4_T1_B2_Cam1	4	Ghost	7	9	00:11:03	C9
Chimpanzee_Nutcracking_Ghost__Conversion_S4_T1_B2_Cam1	4	Ghost	7	10	00:11:43	C9
Chimpanzee_Nutcracking_Ghost__Conversion_S4_T1_B2_Cam1	4	Ghost	8	1	00:13:17	C6	C2	C9
Chimpanzee_Nutcracking_Ghost__Conversion_S4_T1_B2_Cam1	4	Ghost	8	2	00:13:46	C6	C2	C9
Chimpanzee_Nutcracking_Ghost__Conversion_S4_T1_B2_Cam1	4	Ghost	8	3	00:14:04	C9	C6
Chimpanzee_Nutcracking_Ghost__Conversion_S4_T1_B2_Cam1	4	Ghost	8	4	00:14:35	C2	C9
Chimpanzee_Nutcracking_Ghost__Conversion_S4_T1_B2_Cam1	4	Ghost	9	1	00:15:08	C9
Chimpanzee_Nutcracking_Ghost__Conversion_S4_T1_B2_Cam1	4	Ghost	9	2	00:15:22	C9
Chimpanzee_Nutcracking_Ghost__Conversion_S4_T1_B2_Cam1	4	Ghost	9	3	00:15:43	C9	C2
Chimpanzee_Nutcracking_Ghost__Conversion_S4_T1_B2_Cam1	4	Ghost	10	1	00:16:19	C9
Chimpanzee_Nutcracking_Ghost__Conversion_S4_T1_B2_Cam1	4	Ghost	10	2	00:16:54	C9
Chimpanzee_Nutcracking_Ghost__Conversion_S4_T1_B2_Cam1	4	Ghost	10	3	00:17:02	C9
Chimpanzee_Nutcracking_Ghost__Conversion_S4_T1_B2_Cam1	4	Ghost	11	1	00:18:02	C6	C9
Chimpanzee_Nutcracking_Ghost__Conversion_S4_T1_B2_Cam1	4	Ghost	11	2	00:19:43	C9	C3
Chimpanzee_Nutcracking_Ghost__Conversion_S4_T1_B2_Cam1	4	Ghost	11	3	00:19:59	C9	C3
Chimpanzee_Nutcracking_Ghost__Conversion_S4_T1_B2_Cam1	4	Ghost	11	4	00:20:21	C9	C3
Chimpanzee_Nutcracking_Ghost__Conversion_S4_T1_B2_Cam1	4	Ghost	12	1	00:20:48	C9	C2
Chimpanzee_Nutcracking_Ghost__Conversion_S4_T1_B2_Cam1	4	Ghost	13	1	00:21:11	C9	C2	C3	C6
Chimpanzee_Nutcracking_Ghost__Conversion_S4_T1_B2_Cam1	4	Ghost	14	1	00:21:34	C9	C2	C3	C6
Chimpanzee_Nutcracking_Ghost__Conversion_S4_T1_B2_Cam1	4	Ghost	14	2	00:21:51	C9	C2	C3	C6
Chimpanzee_Nutcracking_Ghost__Conversion_S4_T1_B2_Cam1	4	Ghost	14	3	00:22:30	C9	C3
Chimpanzee_Nutcracking_Ghost__Conversion_S4_T1_B2_Cam1	4	Ghost	14	4	00:22:54	C9
Chimpanzee_Nutcracking_Ghost__Conversion_S4_T1_B2_Cam1	4	Ghost	14	5	00:23:09	C9	C3
Chimpanzee_Nutcracking_Ghost__Conversion_S4_T1_B2_Cam1	4	Ghost	14	6	00:23:39	C9	C3
Chimpanzee_Nutcracking_Ghost__Conversion_S4_T1_B2_Cam1	4	Ghost	15	1	00:24:29	C9	C3
Chimpanzee_Nutcracking_Ghost__Conversion_S4_T1_B2_Cam1	4	Ghost	16	1	00:24:53	C9	C3
Chimpanzee_Nutcracking_Ghost__Conversion_S4_T1_B2_Cam1	4	Ghost	16	2	00:25:11	C9	C3
Chimpanzee_Nutcracking_Ghost__Conversion_S4_T1_B2_Cam1	4	Ghost	17	1	00:26:07	C9	C3
Chimpanzee_Nutcracking_Ghost__Conversion_S5_T1_B1_Cam1	5	Ghost	1	1	00:01:22	C12
Chimpanzee_Nutcracking_Ghost__Conversion_S5_T1_B1_Cam1	5	Ghost	2	1	00:01:55	C12	C3	C4
Chimpanzee_Nutcracking_Ghost__Conversion_S5_T1_B1_Cam1	5	Ghost	2	2	00:02:09	C12	C3	C4
Chimpanzee_Nutcracking_Ghost__Conversion_S5_T1_B1_Cam1	5	Ghost	3	1	00:02:54	C12	C3	C4
Chimpanzee_Nutcracking_Ghost__Conversion_S5_T1_B1_Cam1	5	Ghost	4	1	00:03:20	C12	C3	C4	C7
Chimpanzee_Nutcracking_Ghost__Conversion_S5_T1_B1_Cam1	5	Ghost	5	1	00:03:53	C12	C3	C4	C7
Chimpanzee_Nutcracking_Ghost__Conversion_S5_T1_B1_Cam1	5	Ghost	6	1	00:04:24	C4	C3	C7
Chimpanzee_Nutcracking_Ghost__Conversion_S5_T1_B1_Cam1	5	Ghost	6	2	00:04:49	C4	C3	C7
Chimpanzee_Nutcracking_Ghost__Conversion_S5_T1_B1_Cam1	5	Ghost	7	1	00:05:14	C6	C3	C10	C12	C7
Chimpanzee_Nutcracking_Ghost__Conversion_S5_T1_B1_Cam1	5	Ghost	8	1	00:05:35	C10	C12	C7
Chimpanzee_Nutcracking_Ghost__Conversion_S5_T1_B1_Cam1	5	Ghost	9	1	00:05:55	C3	C12	C7
Chimpanzee_Nutcracking_Ghost__Conversion_S5_T1_B1_Cam1	5	Ghost	9	2	00:06:20	C3	C12	C7
Chimpanzee_Nutcracking_Ghost__Conversion_S5_T1_B1_Cam1	5	Ghost	9	3	00:06:50	C6	C12	C3	C7
Chimpanzee_Nutcracking_Ghost__Conversion_S5_T1_B1_Cam1	5	Ghost	10	1	00:07:23	C12	C6	C3	C7
Chimpanzee_Nutcracking_Ghost__Conversion_S5_T1_B1_Cam1	5	Ghost	10	2	00:08:18	C7	C3	C6
Chimpanzee_Nutcracking_Ghost__Conversion_S5_T1_B1_Cam1	5	Ghost	10	3	00:08:37	C6	C3	C7
Chimpanzee_Nutcracking_Ghost__Conversion_S5_T1_B1_Cam1	5	Ghost	10	4	00:09:17	C6	C3	C7
Chimpanzee_Nutcracking_Ghost__Conversion_S5_T1_B1_Cam1	5	Ghost	10	5	00:09:37	C6	C3	C7
Chimpanzee_Nutcracking_Ghost__Conversion_S5_T1_B1_Cam1	5	Ghost	10	6	00:11:05	C6	C4	C9	C3	C7
Chimpanzee_Nutcracking_Ghost__Conversion_S5_T1_B1_Cam1	5	Ghost	10	7	00:11:48	C6	C10	C12	C9	C3	C7
Chimpanzee_Nutcracking_Ghost__Conversion_S5_T1_B1_Cam1	5	Ghost	11	1	00:13:23	C9	C3
Chimpanzee_Nutcracking_Ghost__Conversion_S5_T1_B1_Cam1	5	Ghost	12	1	00:13:53	C6	C9	C3
Chimpanzee_Nutcracking_Ghost__Conversion_S5_T1_B1_Cam1	5	Ghost	12	2	00:14:09	C9	C3	C7
Chimpanzee_Nutcracking_Ghost__Conversion_S5_T1_B1_Cam1	5	Ghost	13	1	00:14:49	C6	C9	C3	C7
Chimpanzee_Nutcracking_Ghost__Conversion_S5_T1_B1_Cam1	5	Ghost	14	1	00:15:16	C6	C12	C9	C3	C7
Chimpanzee_Nutcracking_Ghost__Conversion_S5_T1_B1_Cam1	5	Ghost	15	1	00:15:59	C7	C6	C9	C3
Chimpanzee_Nutcracking_Ghost__Conversion_S5_T1_B1_Cam1	5	Ghost	16	1	00:16:33	C7	C6	C9	C3
Chimpanzee_Nutcracking_Ghost__Conversion_S5_T1_B1_Cam1	5	Ghost	16	2	00:16:56	C7	C9	C3
Chimpanzee_Nutcracking_Ghost__Conversion_S5_T1_B1_Cam1	5	Ghost	17	1	00:17:29	C7	C3	C6	C9
Chimpanzee_Nutcracking_Ghost__Conversion_S5_T1_B1_Cam1	5	Ghost	18	1	00:17:52	C7	C9	C6
Chimpanzee_Nutcracking_Ghost__Conversion_S5_T1_B1_Cam1	5	Ghost	18	2	00:18:17	C9	C6
Chimpanzee_Nutcracking_Ghost__Conversion_S5_T1_B1_Cam1	5	Ghost	19	1	00:18:39	C7	C9	C3	C6
Chimpanzee_Nutcracking_Ghost__Conversion_S5_T1_B1_Cam1	5	Ghost	19	2	00:19:01	C7	C9	C6
Chimpanzee_Nutcracking_Ghost__Conversion_S5_T1_B1_Cam1	5	Ghost	19	3	00:19:36	C9	C3
Chimpanzee_Nutcracking_Ghost__Conversion_S5_T1_B1_Cam1	5	Ghost	20	1	00:20:00	C9	C3
Chimpanzee_Nutcracking_Ghost__Conversion_S5_T1_B1_Cam1	5	Ghost	21	1	00:20:24	C6	C3
Chimpanzee_Nutcracking_Ghost__Conversion_S5_T1_B1_Cam1	5	Ghost	22	1	00:21:19	C6	C9	C7	C3
Chimpanzee_Nutcracking_Ghost__Conversion_S5_T1_B1_Cam1	5	Ghost	23	1	00:21:53	C6	C9	C3
Chimpanzee_Nutcracking_Ghost__Conversion_S5_T1_B1_Cam1	5	Ghost	24	1	00:22:39	C3	C12
Chimpanzee_Nutcracking_Ghost__Conversion_S5_T1_B1_Cam1	5	Ghost	25	1	00:23:47	C6	C9
Chimpanzee_Nutcracking_Ghost__Conversion_S5_T1_B1_Cam1	5	Ghost	26	1	00:24:29	C3	C7	C6	C9
Chimpanzee_Nutcracking_Ghost__Conversion_S5_T1_B1_Cam1	5	Ghost	26	2	00:24:57	C3	C6	C9
Chimpanzee_Nutcracking_Ghost__Conversion_S5_T1_B1_Cam1	5	Ghost	27	1	00:25:41	C3	C6	C7
Chimpanzee_Nutcracking_Ghost__Conversion_S5_T1_B1_Cam1	5	Ghost	28	1	00:26:07	C3	C6	C7
Chimpanzee_Nutcracking_Ghost__Conversion_S5_T1_B1_Cam1	5	Ghost	28	1	00:26:37	C3	C6	C7
Chimpanzee_Nutcracking_Ghost__Conversion_S5_T1_B1_Cam1	5	Ghost	28	2	00:27:07	C6	C7
Chimpanzee_Nutcracking_Ghost__Conversion_S5_T1_B1_Cam1	5	Ghost	28	3	00:27:34	C7
Chimpanzee_Nutcracking_Ghost__Conversion_S5_T1_B1_Cam1	5	Ghost	29	1	00:29:19	C3	C9	C7
Chimpanzee_Nutcracking_Ghost__Conversion_S5_T1_B1_Cam1	5	Ghost	30	1	00:30:12	C3	C9	C7
